# Supplementary material for: Protection and Duration of 23-Valent Pneumococcal Polysaccharide Vaccine Against Hospitalization for Community-Acquired Pneumonia in Older Adults with Low Vaccination Coverage: A Multicenter Matched Case–Control Study in China
Source: Vaccines (Basel). 2026 Jul 22;14(7):646. doi: 10.3390/vaccines14070646 (PMC13419164; doi:10.3390/vaccines14070646)
Supplement: Supplementary file 1 [file vaccines-14-00646-s001.zip]

Archive with 1 entries (1 files):
- vaccines-4388041-supplementary.pdf
